# Supplementary material for: ER Stress Response and Induction of Apoptosis in Malignant Pleural Mesothelioma: The Achilles Heel Targeted by the Anticancer Ruthenium Drug BOLD-100
Source: Cancers (Basel). 2022 Aug 26;14(17):4126. doi: 10.3390/cancers14174126 (PMC9454852; doi:10.3390/cancers14174126)
Supplement: Supplementary file 1 [file cancers-14-04126-s001.zip]

Archive with 1 entries (1 files):
- cancers-1804415-supplementary.pdf
